# Supplementary material for: Influence of Open Chain and Cyclic Structure of Peptidomimetics on Antibacterial Activity in E. coli Strains
Source: Molecules. 2022 Jun 6;27(11):3633. doi: 10.3390/molecules27113633 (PMC9182016; doi:10.3390/molecules27113633)
Supplement: Supplementary file 1 [file molecules-27-03633-s001.zip]

Archive with 1 entries (1 files):
- molecules-1734804-supplementary.pdf
